# Supplementary material for: Correction: Lycopene and Beta-Carotene Induce Growth Inhibition and Proapoptotic Effects on ACTH-Secreting Pituitary Adenoma Cells
Source: PLoS One. 2016 Feb 5;11(2):e0149157. doi: 10.1371/journal.pone.0149157 (PMC4743989; doi:10.1371/journal.pone.0149157)
Supplement: S1 Data and Images — (ZIP) [file pone.0149157.s001.zip]

Archive with 8 entries (8 files):
- Data from CFU experiments.pzf
- Raw Figure 4 Beta-Carotene.tif
- Raw Figure 4 Lycopene.TIF
- RAW images (Figure 2A CFU).pptx
- %Apoptosis.pzf
- Raw data of figure 2A (CFU) (4).xls
- Placa de CFU (1).ppt
- Raw data of figure 4 (apoptosis) (2).xls
