# Supplementary material for: Correction: Lycopene and Beta-Carotene Induce Growth Inhibition and Proapoptotic Effects on ACTH-Secreting Pituitary Adenoma Cells
Source: PLoS One. 2016 Feb 5;11(2):e0149157. doi: 10.1371/journal.pone.0149157 (PMC4743989; doi:10.1371/journal.pone.0149157)
Supplement: S1 Data and Images — (ZIP) [file pone.0149157.s001.zip › Raw data of figure 2A (CFU) (4).xls]

## Sheet: Plan1
Control	Lycpo 5μM	Lycpo 10μM	β-Carot 5μM	β-Carot 10μM
98000000	55555560	38888890	61111110	33333330
100	50	0	55555560	61111110
99000000	66666660	50	66666660	44444440
0	55555560	44444440	50	50
