# Supplementary material for: Correction: Lycopene and Beta-Carotene Induce Growth Inhibition and Proapoptotic Effects on ACTH-Secreting Pituitary Adenoma Cells
Source: PLoS One. 2016 Feb 5;11(2):e0149157. doi: 10.1371/journal.pone.0149157 (PMC4743989; doi:10.1371/journal.pone.0149157)
Supplement: S1 Data and Images — (ZIP) [file pone.0149157.s001.zip › Raw data of figure 4 (apoptosis) (2).xls]

## Sheet: Plan1
Control	Lycpo 5μM	Lycpo 10μM	β-Carot 5μM	β-Carot 10μM
10.04	19.31	19	16.63	27.34
11	16.12	17	17	29
